# Supplementary material for: VmPacC Is Required for Acidification and Virulence in Valsa mali
Source: Front Microbiol. 2018 Aug 23;9:1981. doi: 10.3389/fmicb.2018.01981 (PMC6115506; doi:10.3389/fmicb.2018.01981)
Supplement: TABLE S1 — Pectinase genes for expression. [file Table_1.XLSX]

## Sheet: Sheet1
Table S1. Pectinase genes for expression
Pectinase	Sequence	Accession number	Annotation	Function	Number in transcriptome
PGX	VM1G_05725	KUI70986.1	Exopolygalacturonase X	Pectinase activity	comp7583_c0_seq1_1
PGC-1	VM1G_03030	KUI67659.1	putative exopolygalacturonase C	Pectinase activity	comp25212_c0_seq1_1
PGB	VM1G_04322	KUI68509.1	putative exopolygalacturonase B	Pectinase activity	comp78905_c0_seq1_1
XGA	VM1G_02197	KUI66809.1	Endo-xylogalacturonan hydrolase A	Pectinase activity	comp25292_c0_seq1_1
PLA	VM1G_06261	KUI70816.1	putative pectin lyase A	Pectinase activity	comp49272_c0_seq1_1
PGC-2	VM1G_10448	KUI63775.1	putative endopolygalacturonase C	Pectinase activity	comp73214_c0_seq1_1
GH28-1	VM1G_00119	KUI65491.1	Glycosyl hydrolases family 28	Pectinase activity	comp24645_c0_seq1_1
GH28-2	VM1G_07780	KUI72244.1	Glycosyl hydrolases family 28	Pectinase activity	comp6563_c0_seq1_1
PGD	VM1G_02565	KUI67703.1	Endopolygalacturonase D	Pectinase activity	comp24374_c0_seq1_1
PLB	VM1G_10963	KUI64193.1	Pectin lyase B	Pectinase activity	comp24419_c1_seq1_1
PEA	VM1G_02511	KUI65816.1	putative pectinesterase A	Pectinase activity	comp25999_c0_seq1_1
RGXB1	VM1G_03056	KUI67568.1	Alpha-L-rhamnosidase rgxB	Pectinase activity	comp23838_c0_seq1_1
