# Supplementary material for: VmPacC Is Required for Acidification and Virulence in Valsa mali
Source: Front Microbiol. 2018 Aug 23;9:1981. doi: 10.3389/fmicb.2018.01981 (PMC6115506; doi:10.3389/fmicb.2018.01981)
Supplement: TABLE S2 — Primers used for deletion, complementation, and gene expression. [file Table_2.XLSX]

## Sheet: Sheet1
Table S2. Primers used for deletion , complementation and gene expression
PCR primers used for deletion and complementation
Primer name	Sequence(5'-3')
VmPacC-1F	CCAGATGGGTCAAGAGTAGA
VmPacC-2R	TTGACCTCCACTAGCTCCAGCCAAGCCGTTGTATGGGCGGCTAAA
VmPacC-7F	TGGCTGTTCCTGGATGAC
VmPacC-3F	GAATAGAGTAGATGCCGACCGCGGGGCGTTCTTCCTCTTCTCA
VmPacC-4R	GAATCGCACTTGTATCAACA
VmPacC-8R	AACTGGAGCCTGGTCCCT
VmPacC-5F	GCCGAGACCCTCTATGTAA
VmPacC-6R	AGACGCCGTAATGTTCACT
VmPacC-CF	ACGGAGAACGGGCTGAAA
VmPacC-CR	CGGCAATCTGGGTTACGA
HYG-F	TTCCTCCCTTTATTTCAGATTCAA
HYG-R	GCTGATCTGACCAGTTGC
H855R	GCTGATCTGACCAGTTGC
H856F	GTCGATGCGACGCAATCGT
H850F	ATGTTGGCGACCTCGTATTGG
H852R	TTCCTCCCTTTATTTCAGATTCAA
VmPacC-C-F	CGACTCACTATAGGGCGAATTGGGTACTCAAATTGGCCACTTTCTAGTCAAACCTT
VmPacC-C-R	CACCACCCCGGTGAACAGCTCCTCGCCCTTGCTCACCTCAATCTCCATGGGCAG
VmPacC27-F	CAGATCTTGGCTTTCGTAGGAACCCAATCTTCAACTCCTCCGCTTGGCATGCC
VmPacC27-R	CACCACCCCGGTGAACAGCTCCTCGCCCTTGCTCACCTCAATCTCCATGGGCAG
VmPacCQ-F	CAACTTTCGGAGGCAACG
VmPacCQ-R	GTGGAGGCGGGAGACATA
G6PDH-F	TCAGAACAAGTTCGAGGGCGACAA
G6PDH-R	TGAGGGCAATAGAGGGCTTGTTCA
Primers used for pectinase genes expression
Primer name	Sequence(5'-3')
VM1G_05725Q-F	CTCGCCCATGTACTATGTCTTC
VM1G_05725Q-R	GTATCCCAGCCATCCGTATTC
VM1G_03030Q-F	CCCGCACTACTTCTTCTTTGA
VM1G_03030Q-R	ACGTCGCTTCCTTGGATTT
VM1G_02197Q-F	TCACGATGAGCAGCATGAC
VM1G_02197Q-R	CACCAGAGGTGCAAGTAACA
VM1G_06261Q-F	GTGACCATCTCTAACAGCCATATC
VM1G_06261Q-R	CTGGTCATCAGATCCCGTAAAG
VM1G_04322Q-F	GGAGGGAATAAGGTGAGGATCTA
VM1G_04322Q-R	CAGGCCTCAAGTACGCATTAT
VM1G_10448Q-F	CCAAAGTTCTTCAAGGCCAATC
VM1G_10448Q-R	GCAGGTTGTTGATGTAGTTGATG
VM1G_00119Q-F	ATCGACTACCGGCACTATCT
VM1G_00119Q-R	AGGTCTCGATGAGGGAATCT
VM1G_07780Q-F	TGTACCTTCTCCGGATCTTCT
VM1G_07780Q-R	CTCAGGTCAGAAAGGTTAAGGG
VM1G_02565Q-F	CGTACAGCTCCTACATCCTTTG
VM1G_02565Q-R	AGGCTTGCACTCAGTCTTG
VM1G_10963Q-F	GGTTTCGCCAAGGGAGTTA
VM1G_10963Q-R	CTGAAGTCGTAGGTTCCATCAA
VM1G_02511Q-F	TGCCCGTGTAATCTACCAATAC
VM1G_02511Q-R	CCGTGTTCTCATACTCCTCAAA
VM1G_03065Q-F	GTCACCGACATGACCATCAA
VM1G_03065Q-R	GTCATCCTGGTTGTAGACCTTG
